# Supplementary material for: The Influence of Frequency Bands and Brain Region on ECoG-Based BMI Learning Performance
Source: Sensors (Basel). 2021 Oct 11;21(20):6729. doi: 10.3390/s21206729 (PMC8541475; doi:10.3390/s21206729)
Supplement: Supplementary file 1 [file sensors-21-06729-s001.zip]

Archive with 2 entries (2 files):
- sensors-1344665_Supplementary materials.pdf
- sensors-1344665_Supplementary materials_short video.mp4
